# Supplementary material for: Comparative genomics analysis of c-di-GMP metabolism and regulation in Microcystis aeruginosa
Source: BMC Genomics. 2020 Mar 9;21:217. doi: 10.1186/s12864-020-6591-3 (PMC7063779; doi:10.1186/s12864-020-6591-3)
Supplement: Supplementary file 2 — Additional file 2: Table S6. Positive selection of genes related to c-di-GMP metabolism and regulation in M. aeruginosa. [file 12864_2020_6591_MOESM2_ESM.xlsx]

## Sheet: Sheet1
Proteins	Positions	AA	Probability(ω>1)	ω	Domain
S1	2	S	0.849	2.904±1.013	GAF
	5	S	0.843	2.887±1.026
	21	A	0.955*	3.178±0.732
	32	T	0.561	2.135±1.296
	61	P	0.572	2.163±1.295
	71	E	0.562	2.137±1.297
	95	S	0.56	2.130±1.297
	131	Q	0.681	2.457±1.249
	201	I	0.702	2.512±1.208
	217	A	0.6	2.240±1.290
	250	G	0.833	2.862±1.043
	260	L	0.553	2.112±1.297
	323	H	0.988*	3.262±0.596
	341	P	0.594	2.224±1.292
	392	P	0.965*	3.205±0.693
	396	P	0.852	2.912±1.008
	405	S	0.983*	3.248±0.621
	410	A	0.859	2.931±0.993
	412	R	0.722	2.563±1.195
	416	I	0.999**	3.288±0.541
	418	G	1.000**	3.289±0.539
S2	14	S	0.756	1.354±0.262
	23	F	0.634	1.266±0.321
	25	A	0.76	1.356±0.261
	96	K	0.519	1.196±0.331
	104	L	0.738	1.344±0.266
	156	F	0.664	1.295±0.295
	158	A	0.71	1.325±0.280
	160	P	0.687	1.310±0.287
	242	N	0.608	1.260±0.307
	272	T	0.609	1.258±0.313
	273	L	0.76	1.354±0.265
	277	A	0.88	1.430±0.191
	287	T	0.539	1.209±0.328
	301	R	0.773	1.365±0.254
	304	T	0.582	1.242±0.315
	344	Y	0.715	1.328±0.280
	348	R	0.58	1.237±0.321
	351	R	0.538	1.208±0.330
	372	I	0.554	1.220±0.324
	375	R	0.798	1.380±0.241
	383	N	0.706	1.321±0.283
	387	A	0.673	1.301±0.292
	422	L	0.705	1.319±0.286
	425	G	0.7	1.319±0.283
	440	V	0.702	1.316±0.291
	441	N	0.638	1.279±0.301
	492	S	0.64	1.282±0.298
	493	S	0.703	1.319±0.285
	512	S	0.726	1.333±0.278
	513	K	0.606	1.258±0.310
	515	T	0.503	1.185±0.332
	517	A	0.616	1.262±0.312
	521	M	0.53	1.192±0.348
	539	T	0.52	1.192±0.337
	547	T	0.827	1.398±0.225
	573	P	0.635	1.274±0.308
	574	S	0.68	1.304±0.293
	575	S	0.86	1.419±0.204
	580	N	0.67	1.299±0.294
	613	A	0.576	1.238±0.316
	614	Q	0.501	1.185±0.331
	636	S	0.505	1.180±0.342
	643	Q	0.519	1.196±0.330
	644	H	0.652	1.288±0.298
	648	Q	0.524	1.198±0.332
	668	L	0.677	1.304±0.290
	672	W	0.539	1.210±0.328
	674	S	0.656	1.287±0.304
	681	L	0.728	1.335±0.275
	684	E	0.831	1.400±0.224
	685	T	0.725	1.334±0.275
	686	Y	0.751	1.352±0.262
	711	R	0.757	1.354±0.263
	724	I	0.589	1.245±0.316
	730	L	0.532	1.204±0.330
	745	E	0.692	1.314±0.285
	755	N	0.679	1.305±0.290
	774	E	0.725	1.336±0.272
	775	T	0.579	1.237±0.321
	782	S	0.869	1.424±0.199
	783	G	0.559	1.223±0.325
	785	S	0.8	1.383±0.238
	788	T	0.769	1.362±0.257
	789	T	0.922	1.455±0.156
	794	E	0.863	1.420±0.202
	804	E	0.688	1.310±0.290
	806	K	0.831	1.401±0.223
	809	S	0.711	1.325±0.280
	814	T	0.628	1.271±0.307
	815	E	0.588	1.244±0.316
	817	Q	0.69	1.313±0.286
	820	L	0.589	1.247±0.313
	821	F	0.828	1.399±0.223
	822	Y	0.777	1.367±0.253
	824	N	0.693	1.315±0.284
	839	T	0.633	1.273±0.307
	842	I	0.605	1.254±0.315
	845	E	0.806	1.383±0.242
	848	Y	0.617	1.265±0.307
	854	D	0.577	1.239±0.315
	863	T	0.74	1.344±0.268
	865	K	0.809	1.388±0.234
	866	E	0.502	1.184±0.333
	870	L	0.862	1.419±0.203
	872	Y	0.856	1.416±0.207
	873	R	0.73	1.337±0.272
	874	R	0.592	1.249±0.312
	875	N	0.751	1.352±0.262
	876	S	0.655	1.290±0.297
	877	N	0.504	1.187±0.330
	880	Q	0.67	1.300±0.292
	881	S	0.583	1.242±0.316
	884	K	0.501	1.185±0.331
	885	S	0.91	1.448±0.167
	888	L	0.585	1.234±0.331
	894	K	0.633	1.275±0.303
	899	E	0.586	1.242±0.317
	901	L	0.621	1.263±0.315
	903	V	0.725	1.334±0.275
	907	P	0.534	1.206±0.329
	910	L	0.56	1.219±0.332
	914	Q	0.887	1.434±0.186
	920	M	0.645	1.283±0.300
	922	S	0.516	1.188±0.340
	923	T	0.559	1.218±0.332
	924	A	0.919	1.453±0.159
	925	T	0.562	1.225±0.324
	928	P	0.616	1.264±0.308
	929	L	0.902	1.443±0.174
	932	I	0.558	1.223±0.324
	933	K	0.711	1.326±0.280
	937	K	0.578	1.239±0.316
	953	A	0.527	1.201±0.330
	954	T	0.523	1.199±0.330
	956	S	0.506	1.187±0.332
	961	I	0.696	1.316±0.285
	967	N	0.639	1.280±0.300
	980	L	0.553	1.212±0.337
	986	Y	0.787	1.374±0.247
	988	I	0.534	1.207±0.327
	989	R	0.733	1.339±0.272
	990	Q	0.72	1.332±0.275
	992	Q	0.692	1.314±0.284
	994	L	0.757	1.354±0.262
	997	Q	0.514	1.190±0.335
	998	T	0.864	1.420±0.204
	1004	Y	0.635	1.277±0.303
	1009	Y	0.694	1.314±0.287
	1012	N	0.698	1.319±0.281
	1014	D	0.847	1.410±0.215
	1016	E	0.577	1.239±0.315
	1019	K	0.535	1.208±0.326
	1025	L	0.508	1.187±0.334
	1027	V	0.753	1.352±0.263
	1031	Q	0.76	1.357±0.259
	1034	S	0.735	1.339±0.274
	1036	V	0.868	1.423±0.200
	1038	I	0.521	1.193±0.337
	1039	D	0.696	1.316±0.285
	1042	I	0.704	1.322±0.279
	1055	E	0.815	1.391±0.232
	1056	Q	0.704	1.320±0.285
	1057	E	0.635	1.279±0.299
	1058	Y	0.622	1.266±0.309
	1059	I	0.772	1.364±0.255
	1062	N	0.752	1.351±0.265
	1063	R	0.582	1.243±0.313
	1064	V	0.565	1.226±0.326
	1066	K	0.845	1.409±0.214
	1068	L	0.787	1.373±0.247
	1070	Q	0.525	1.202±0.327
	1071	T	0.701	1.320±0.282
	1074	S	0.894	1.439±0.180
	1075	F	0.524	1.198±0.332
	1077	Q	0.661	1.291±0.300
	1078	E	0.533	1.210±0.322
	1081	Y	0.865	1.421±0.202
	1084	V	0.658	1.292±0.296
	1085	N	0.837	1.404±0.220
	1089	K	0.631	1.275±0.302
	1090	K	0.641	1.281±0.301
	1091	K	0.838	1.405±0.218
	1093	F	0.528	1.204±0.326
	1096	K	0.534	1.210±0.323
	1098	P	0.61	1.258±0.313
	1099	E	0.735	1.342±0.268
	1103	A	0.711	1.327±0.277
	1104	V	0.632	1.275±0.302
	1106	D	0.568	1.234±0.316
	1108	L	0.676	1.303±0.291
	1118	I	0.524	1.199±0.330
	1121	A	0.807	1.386±0.237
	1123	L	0.599	1.252±0.314
	1124	L	0.695	1.316±0.285
	1125	L	0.885	1.433±0.187
	1126	F	0.784	1.372±0.247
	1133	K	0.815	1.391±0.232
	1134	S	0.83	1.400±0.224
	1136	V	0.73	1.339±0.270
	1137	T	0.654	1.291±0.294
	1139	G	0.517	1.188±0.341
	1140	E	0.88	1.430±0.190
	1141	R	0.811	1.388±0.235
	1142	G	0.73	1.337±0.273
	1147	S	0.925	1.457±0.152
	1148	N	0.87	1.424±0.198
	1149	P	0.894	1.438±0.180
	1150	N	0.726	1.335±0.275
	1151	S	0.677	1.302±0.295
	1152	F	0.583	1.240±0.319
	1154	I	0.866	1.422±0.200
	1155	S	0.783	1.371±0.250
	1162	S	0.809	1.386±0.238
	1165	S	0.786	1.373±0.247
	1166	F	0.535	1.211±0.322
	1169	Y	0.576	1.236±0.319
	1171	H	0.695	1.317±0.282
	1173	T	0.956*	1.475±0.118
	1175	Q	0.94	1.466±0.137
	1177	D	0.828	1.399±0.223
	1179	R	0.565	1.231±0.317
	1183	Q	0.714	1.329±0.276
	1186	D	0.806	1.385±0.237
	1187	N	0.624	1.271±0.304
	1190	K	0.818	1.393±0.229
	1191	N	0.867	1.423±0.199
	1193	A	0.794	1.378±0.243
	1194	K	0.59	1.247±0.313
	1344	T	0.739	1.343±0.269
	1360	Y	0.716	1.330±0.275	GAF
	1379	E	0.616	1.264±0.308
	1382	I	0.785	1.372±0.247
	1386	Q	0.588	1.246±0.313
	1425	S	0.955*	1.475±0.118
	1435	V	0.612	1.258±0.316
	1660	E	0.841	1.407±0.216
	1674	R	0.593	1.248±0.314
S3	33	S	0.882	2.278±0.616
	72	G	0.512	1.496±1.045
	73	A	0.961*	2.431±0.355
	83	L	0.961*	2.430±0.356
	87	L	0.886	2.285±0.607
	121	L	0.647	1.781±0.987
	151	I	0.926	2.365±0.484
	171	C	0.814	2.147±0.748
	174	R	0.844	2.204±0.697
	186	L	0.964*	2.437±0.340
	206	G	0.836	2.189±0.711
	208	Q	0.876	2.266±0.630
	257	V	0.854	2.224±0.676
	260	V	0.829	2.176±0.723
	296	T	0.954*	2.418±0.384
	314	L	0.657	1.802±0.980
	315	L	0.989*	2.482±0.187
	341	N	0.984*	2.472±0.229	GAF
	356	G	0.965*	2.437±0.338
	358	W	0.557	1.591±1.034
	359	A	0.861	2.238±0.662
	369	Q	0.955*	2.419±0.382
	372	P	0.881	2.275±0.619
	478	R	0.778	2.076±0.802
	485	R	0.998**	2.497±0.092
	488	E	0.962*	2.432±0.351
	489	T	0.961*	2.431±0.354
	499	W	0.968*	2.444±0.321
	533	F	0.953*	2.416±0.387
	537	Q	0.555	1.588±1.035
	557	R	0.747	1.989±0.890
	590	E	0.811	2.141±0.753
	617	A	0.512	1.495±1.045
	642	S	0.611	1.705±1.010
	657	I	0.852	2.220±0.680
	678	H	0.777	2.074±0.804
	717	Q	0.998**	2.497±0.092
	733	S	0.859	2.234±0.666
	735	L	0.874	2.263±0.634
	738	P	0.879	2.272±0.623
S4	10	I	0.997**	5.078±0.972	GAF
	27	E	0.946	4.844±1.332
	34	Y	0.908	4.659±1.524
	44	G	0.999**	5.088±0.954
	64	Q	0.993**	5.062±1.005
	65	G	0.958*	4.896±1.260
	103	R	1.000**	5.092±0.944
	134	L	1.000**	5.092±0.946
	137	E	0.861	4.435±1.714
S5	26	A	0.652	1.794±1.021	DICT
	91	V	0.978*	2.487±0.342
	100	E	0.992**	2.513±0.262
	113	V	0.589	1.657±1.056
	114	R	0.654	1.800±1.019
	129	V	0.656	1.802±1.018
	132	G	0.661	1.813±1.015
	175	E	0.998**	2.523±0.223	CHASE
	186	I	0.595	1.671±1.053
	190	T	0.66	1.811±1.015
	199	D	0.543	1.557±1.070
	248	D	0.567	1.609±1.064	GAF
	255	R	0.709	1.917±0.973
	259	E	0.979*	2.489±0.338
	272	K	0.591	1.661±1.055
	287	P	0.66	1.812±1.015
	308	V	0.921	2.374±0.563
	502	S	0.661	1.815±1.014
	503	L	0.980*	2.490±0.335
	508	E	0.587	1.653±1.057
	509	N	0.659	1.810±1.013
	513	S	0.893	2.318±0.637
	557	L	0.936	2.404±0.517
	578	R	0.656	1.803±1.018
	581	Q	0.66	1.812±1.015
	594	Q	0.793	2.099±0.868
	623	R	0.915	2.357±0.599
	627	H	0.884	2.300±0.658
	647	P	0.995**	2.518±0.243
	655	P	0.657	1.805±1.017
	658	A	0.92	2.373±0.566
S6	8	I	0.977*	2.543±0.421
	9	A	0.73	1.998±0.908
	10	T	0.91	2.392±0.591
	21	L	0.708	1.951±0.930	GAF
	26	G	0.762	2.068±0.872
	31	M	0.711	1.959±0.916
	34	H	0.952*	2.485±0.478
	40	H	0.865	2.293±0.674
	42	S	0.947	2.476±0.513
	44	M	0.643	1.810±0.982
	50	Q	0.65	1.826±0.976
	67	E	0.995**	2.583±0.361
	82	V	0.994**	2.581±0.365
	85	D	0.988*	2.568±0.381
	86	T	0.992**	2.576±0.372
	89	T	0.972*	2.532±0.432
	103	P	0.741	2.022±0.896
	104	F	0.594	1.707±1.008
	109	R	1.000**	2.593±0.343
	110	Y	0.712	1.959±0.926
	111	P	0.913	2.398±0.586
	113	R	0.992**	2.576±0.372
	114	S	0.995**	2.584±0.360
	121	S	0.735	2.009±0.903
	122	V	0.745	2.031±0.892
	128	Q	0.711	1.956±0.927
	130	V	0.697	1.926±0.940
	147	P	0.718	1.973±0.920
	172	M	0.927	2.425±0.532
	179	A	0.911	2.395±0.589
	225	E	0.997**	2.588±0.352
	250	G	0.932	2.443±0.545
S7	9	S	0.547	2.191±1.601
	20	A	0.564	2.248±1.596
	21	H	0.997**	3.646±0.410
	35	S	0.565	2.250±1.596
	57	H	0.975*	3.581±0.592	GAF
	90	Q	0.997**	3.649±0.402
	98	T	0.556	2.221±1.598
	114	L	0.963*	3.542±0.689
	122	A	0.568	2.259±1.595
	129	T	0.903	3.357±0.965
	135	P	0.917	3.402±0.909
	148	Y	0.983*	3.606±0.532
	150	V	0.896	3.335±0.991
	167	K	1.000**	3.656±0.374
	176	L	0.928	3.436±0.861
	184	Q	0.643	2.506±1.547
	192	E	0.980*	3.597±0.554
	296	P	0.59	2.330±1.585
	300	A	0.567	2.257±1.595
	312	D	0.86	3.219±1.110
	328	F	0.661	2.563±1.531
	348	V	0.986*	3.614±0.510
	350	L	0.988*	3.621±0.492
	355	E	0.914	3.390±0.924
	369	L	0.999**	3.655±0.380
	425	I	0.999**	3.654±0.381
	453	A	0.552	2.209±1.600
	479	T	0.904	3.359±0.963	REC
	480	T	0.999**	3.654±0.383
	526	R	0.942	3.478±0.799
	575	G	0.529	2.132±1.604
	592	P	0.543	2.176±1.602
	612	V	0.999**	3.654±0.382
	615	G	0.664	2.573±1.528
	638	P	0.997**	3.647±0.407
	642	T	0.548	2.196±1.601
	652	G	0.997**	3.649±0.401
	664	K	0.977*	3.588±0.577
S8	21	I	0.796	2.129±0.806
	34	G	0.84	2.216±0.737
	44	I	0.659	1.823±0.997
	46	P	0.86	2.258±0.697
	70	G	0.997**	2.526±0.201
	74	Q	0.997**	2.526±0.203
	88	S	0.774	2.084±0.837
	94	A	0.989*	2.512±0.256
	100	N	0.932	2.402±0.504
	101	P	0.836	2.210±0.742
	104	Q	0.843	2.224±0.730
	114	L	0.915	2.368±0.566
	116	I	0.985*	2.505±0.279
	137	A	0.839	2.216±0.737
	139	D	0.94	2.419±0.476
	161	Q	0.822	2.181±0.766
	207	G	0.987*	2.508±0.269	178
	208	I	0.988*	2.511±0.261
	211	G	0.524	1.526±1.067
	221	V	0.986*	2.506±0.276
	279	Q	0.982*	2.498±0.303
	302	Q	0.998**	2.527±0.194
	306	Q	0.974*	2.483±0.344
	399	S	0.995**	2.522±0.217
	409	H	0.933	2.405±0.499
	412	K	0.988*	2.509±0.266
	434	V	0.997**	2.526±0.200
	461	T	0.980*	2.493±0.317
	465	I	0.987*	2.507±0.273
	469	N	0.747	2.029±0.869
	511	I	0.988*	2.509±0.266
	559	M	0.991**	2.515±0.246
	601	R	0.989*	2.512±0.257
	603	P	0.839	2.215±0.738
	605	D	0.753	2.042±0.862
	606	N	0.995**	2.523±0.214
	612	H	0.791	2.118±0.814
	617	V	0.996**	2.524±0.210	REC
	666	R	0.909	2.355±0.584
	682	S	0.933	2.404±0.501
S9	4	L	1.000**	3.322±0.592
	37	E	0.564	2.022±1.480	PAS
	87	I	0.926	3.119±0.914
	90	S	0.988*	3.293±0.653
	133	R	0.922	3.106±0.930
	150	S	0.981*	3.272±0.690
	235	S	0.999**	3.321±0.595	GAF
	330	T	1.000**	3.322±0.591
	369	C	0.619	2.191±1.464
	386	L	0.741	2.564±1.359
	412	A	0.63	2.226±1.459
	414	A	0.934	3.143±0.887
	456	I	0.547	1.971±1.482
	464	D	0.983*	3.278±0.680
	503	V	0.987*	3.289±0.660
	624	V	1.000**	3.322±0.591
	665	A	0.647	2.277±1.449
	677	I	0.626	2.212±1.461
	678	S	0.61	2.164±1.468
	739	Y	0.653	2.296±1.445
S10	14	T	0.999**	2.499±0.059
	17	K	0.782	2.082±0.799
	66	D	0.911	2.337±0.527	PAS
	123	N	0.911	2.337±0.527	PAC
	125	A	0.956*	2.420±0.377
	126	R	0.954*	2.417±0.385
	186	N	0.717	1.955±0.877	GAF
	199	H	0.921	2.354±0.500
	210	A	0.987*	2.478±0.199
	221	E	0.990*	2.482±0.181
	229	P	0.818	2.152±0.745
	257	S	0.993**	2.488±0.146
	292	S	0.813	2.142±0.753
	342	S	0.934	2.380±0.457
	379	V	0.808	2.132±0.761	GAF
	389	P	0.815	2.147±0.748
	393	Q	0.801	2.119±0.771
	404	E	0.765	2.048±0.822
	412	C	0.812	2.140±0.755
	435	R	0.799	2.115±0.774
	444	C	0.806	2.129±0.764
	452	P	0.822	2.159±0.738
	471	Q	0.983*	2.471±0.229
	546	Y	0.941	2.393±0.433
	568	S	0.808	2.132±0.761
	588	T	0.993**	2.487±0.153
	593	I	0.766	2.050±0.821
	595	T	0.986*	2.476±0.208
	611	T	0.945	2.400±0.419
	622	L	0.898	2.308±0.577
	633	S	0.941	2.393±0.433
	637	D	0.719	1.958±0.875
	664	R	1.000**	2.500±0.036
	667	D	0.972*	2.449±0.305
	673	S	0.704	1.928±0.890
	677	S	0.883	2.279±0.614
	682	P	0.95	2.408±0.403
	688	R	0.804	2.124±0.768
	698	H	0.994**	2.491±0.132
	699	H	0.943	2.395±0.429
	715	H	0.985*	2.473±0.219
S11	5	N	0.981*	2.468±0.256
	11	A	0.82	2.154±0.750
	13	I	0.986*	2.478±0.219
	27	I	0.953*	2.416±0.397
	28	A	0.997**	2.497±0.116
	45	A	0.999**	2.501±0.079
	65	E	0.821	2.156±0.748
	96	E	0.8	2.116±0.781
	99	T	0.989*	2.484±0.193
	110	P	0.845	2.204±0.704
	155	R	0.997**	2.499±0.106
	212	K	0.995**	2.494±0.141
	234	K	0.772	2.061±0.821
	236	E	0.943	2.397±0.437
	276	T	0.989*	2.483±0.199
	278	G	0.956*	2.422±0.385
	281	E	0.933	2.378±0.471
	287	R	0.812	2.140±0.762
	305	A	0.958*	2.425±0.377
	321	D	0.933	2.379±0.469
	345	R	0.942	2.396±0.438
	349	Q	0.852	2.217±0.691
	370	T	0.946	2.403±0.425
	376	V	0.831	2.177±0.730
	395	Q	0.987*	2.480±0.211
	407	A	0.821	2.156±0.749
	418	E	0.986*	2.479±0.217
	425	P	0.839	2.192±0.716
	526	R	0.998**	2.500±0.096
	530	I	0.996**	2.497±0.118
	531	E	0.985*	2.477±0.224
	545	P	0.828	2.170±0.737
	552	A	0.988*	2.482±0.200
	583	P	0.997**	2.497±0.115
	586	E	0.947	2.405±0.419
	591	T	0.824	2.163±0.742
	619	M	0.93	2.371±0.485
	627	P	0.834	2.183±0.724
	632	F	0.996**	2.496±0.127
	641	S	0.999**	2.502±0.072
	646	N	0.995**	2.495±0.134
	647	I	0.996**	2.495±0.129
	655	S	0.584	1.639±1.036
	657	P	0.993**	2.491±0.155
	665	Y	0.958*	2.425±0.378
	706	K	0.957*	2.425±0.378
	720	Q	0.839	2.192±0.716
	722	T	0.824	2.163±0.742
	723	A	0.989*	2.483±0.199
	724	A	0.999**	2.501±0.078
	738	L	0.81	2.135±0.766
	743	Q	0.508	1.477±1.058
	744	L	0.611	1.696±1.023
	753	S	0.617	1.710±1.019
	788	S	0.881	2.275±0.628
	789	S	0.724	1.965±0.878
	791	K	0.939	2.390±0.448
	799	N	0.922	2.357±0.505
	813	N	0.746	2.008±0.855
	819	R	0.986*	2.477±0.222
	835	I	0.996**	2.496±0.125
	846	H	0.75	2.017±0.849
	850	H	0.986*	2.478±0.218
	856	Q	0.835	2.184±0.724
	874	Q	0.845	2.204±0.705
	880	K	0.772	2.060±0.822
	883	T	0.954*	2.417±0.394
	892	Q	0.946	2.402±0.425
	896	D	0.92	2.354±0.509
	898	S	0.995**	2.495±0.134
	902	P	0.828	2.171±0.735
	916	S	1.000**	2.503±0.057
	920	S	0.834	2.183±0.724
	923	Y	0.769	2.054±0.826
	932	I	0.781	2.079±0.809
	943	E	0.956*	2.422±0.385
	976	R	0.987*	2.480±0.215
	1000	A	0.836	2.186±0.722
	1054	A	0.818	2.151±0.753
	1055	Q	1.000**	2.503±0.058
	1072	P	0.989*	2.483±0.199
	1088	R	0.823	2.160±0.745
	1089	H	0.951*	2.412±0.405
	1094	G	0.987*	2.480±0.209
	1095	N	0.999**	2.501±0.080
	1099	Q	0.838	2.190±0.718
	1105	L	0.958*	2.426±0.374
	1117	F	0.816	2.147±0.756
	1137	E	0.943	2.397±0.435
	1138	Q	0.990*	2.485±0.189
	1141	K	0.941	2.394±0.441
	1148	N	0.994**	2.492±0.150
	1157	L	0.986*	2.478±0.219
	1160	P	0.996**	2.497±0.119
	1183	K	0.843	2.200±0.709
	1196	Q	0.973*	2.454±0.302
	1197	Q	0.991**	2.488±0.176
	1205	S	1.000**	2.503±0.061
	1215	A	0.989*	2.484±0.193
	1219	D	0.935	2.383±0.462
	1223	E	0.837	2.188±0.720
	1240	R	0.939	2.391±0.448
	1305	S	0.83	2.173±0.733
	1308	L	0.905	2.322±0.566
	1312	T	0.954*	2.418±0.392
	1313	R	0.812	2.140±0.762
	1324	A	0.959*	2.427±0.374
	1377	S	0.895	2.302±0.593	GAF
	1388	R	0.942	2.396±0.438
	1395	N	0.923	2.361±0.499
	1426	N	0.727	1.971±0.875
	1444	T	0.845	2.205±0.704
	1519	D	0.803	2.120±0.778	PAS
	1548	E	0.767	2.050±0.828
	1558	D	0.917	2.348±0.520
	1559	R	0.699	1.883±0.956
	1565	Y	0.813	2.140±0.762
	1584	V	0.832	2.179±0.728	PAC
	1612	T	0.846	2.207±0.702
	1618	T	0.985*	2.476±0.227
	1632	E	0.784	2.083±0.806
	1675	S	0.748	2.012±0.852
	1676	T	0.813	2.141±0.761
	1759	S	0.836	2.187±0.721
	1822	A	0.992**	2.490±0.164
	1888	W	0.506	1.473±1.058
	1910	F	0.937	2.386±0.456
	1942	A	0.953*	2.416±0.398
	1944	P	0.83	2.175±0.732
	1952	S	1.000**	2.503±0.058
	1964	D	0.745	2.007±0.855
	2006	A	0.835	2.184±0.723
	2027	Q	0.997**	2.499±0.106
	2029	R	0.871	2.254±0.652
	2036	Q	0.963*	2.435±0.354
	2037	G	0.958*	2.425±0.377
	2042	D	0.994**	2.493±0.143
	2045	A	0.831	2.176±0.731
	2046	R	0.996**	2.496±0.124
	2047	A	1.000**	2.502±0.066
	2048	K	0.997**	2.498±0.112
	2049	S	0.999**	2.502±0.077
	2050	T	1.000**	2.503±0.064
S12	2	S	0.852	1.966±0.726
	7	S	0.843	1.949±0.738
	10	E	0.992**	2.193±0.478
	108	Q	0.879	2.013±0.690
	140	G	0.567	1.415±0.962
	145	V	0.868	1.993±0.706
	314	Q	0.887	2.028±0.678	PAS
	319	K	0.881	2.017±0.687
	345	T	0.576	1.432±0.961
	348	P	0.979*	2.176±0.505
	351	S	0.884	2.023±0.682
	356	Q	0.878	2.011±0.692
	362	D	0.825	1.916±0.759
	363	Q	0.601	1.482±0.955
	369	S	0.563	1.407±0.962
	379	H	0.845	1.952±0.736
	396	Y	0.541	1.363±0.963
	405	M	0.721	1.726±0.847
	495	L	0.571	1.423±0.962
	564	K	0.839	1.942±0.742
	567	K	0.869	1.995±0.704
	574	L	0.988*	2.189±0.485
	631	N	0.947	2.127±0.569
	652	S	0.653	1.584±0.938
DGC	3	K	0.514	1.465±0.927	REC
	5	R	0.873	2.161±0.652
	6	P	0.958*	2.315±0.473
	9	C	0.531	1.500±0.927
	13	V	0.588	1.611±0.919
	18	G	0.819	2.062±0.728
	25	V	0.603	1.639±0.915
	26	K	0.795	2.017±0.756
	34	A	0.974*	2.342±0.432
	36	I	0.981*	2.354±0.410
	37	C	0.841	2.101±0.701
	40	S	0.535	1.506±0.926
	41	V	0.577	1.588±0.922
	53	F	0.948	2.298±0.497
	57	L	0.584	1.603±0.920
	61	M	0.685	1.813±0.846
	64	D	0.935	2.274±0.527
	66	E	0.916	2.239±0.573
	68	L	0.8	2.025±0.751
	70	L	0.858	2.134±0.675
	72	R	0.848	2.111±0.706
	76	S	0.796	2.018±0.756
	78	A	0.994**	2.376±0.368
	92	K	0.947	2.295±0.500
	93	E	0.818	2.059±0.730
	98	I	0.945	2.292±0.505
	109	I	0.573	1.581±0.922
	128	L	0.682	1.793±0.880	GGDEF
	147	I	0.743	1.911±0.828
	162	A	0.957*	2.312±0.477
	168	L	0.984*	2.359±0.400
	172	R	0.588	1.611±0.919
	180	V	0.863	2.142±0.668
	182	V	0.837	2.094±0.706
	198	L	0.954*	2.308±0.483
	242	A	0.656	1.742±0.893
	244	T	0.643	1.717±0.900
	246	W	0.964*	2.325±0.458
	254	K	0.821	2.064±0.726
	265	R	0.733	1.891±0.842
	278	E	0.546	1.527±0.926
	284	A	0.854	2.126±0.681
	291	H	0.811	2.047±0.738
PDE	4	E	0.585	1.205±0.801	DICT
	75	I	0.889	1.691±0.705
	171	S	0.942	1.760±0.665
	231	A	0.981*	1.804±0.634
	429	T	0.824	1.591±0.723	HD-GYP
Hybrid	27	D	0.841	1.379±0.294	FHA
	50	Y	0.863	1.398±0.272
	63	N	0.697	1.229±0.439
	84	V	0.736	1.269±0.412
	87	S	0.868	1.402±0.267
	91	V	0.925	1.450±0.191
	117	E	0.726	1.259±0.419
	121	Q	0.755	1.288±0.397
	125	K	0.853	1.389±0.282	GGDEF
	126	S	0.839	1.378±0.296
	127	S	0.808	1.340±0.352
	128	G	0.875	1.408±0.259
	129	Q	0.865	1.400±0.270
	130	V	0.963*	1.478±0.132
	132	V	0.747	1.280±0.403
	133	D	0.955*	1.473±0.146
	134	L	0.935	1.457±0.178
	138	E	0.722	1.255±0.422
	140	N	0.913	1.441±0.206
	141	Y	0.746	1.280±0.404
	143	R	0.957*	1.474±0.143
	144	D	0.693	1.225±0.442
	145	N	0.912	1.440±0.208
	146	F	0.925	1.450±0.191
	147	H	0.689	1.220±0.445
	148	T	0.746	1.280±0.404
	160	Q	0.753	1.286±0.399
	163	S	0.683	1.214±0.449
	166	N	0.916	1.443±0.202
	167	R	0.714	1.247±0.428
	170	E	0.848	1.386±0.287
	174	L	0.635	1.123±0.535
	175	D	0.921	1.447±0.197
	176	P	0.986*	1.494±0.087
	177	L	0.735	1.269±0.412
	185	L	0.737	1.270±0.411
	192	N	0.689	1.220±0.445
	200	S	0.693	1.225±0.442
	202	Q	0.863	1.398±0.272
	203	L	0.781	1.314±0.375
	204	L	0.731	1.264±0.416
	209	V	0.749	1.282±0.402
	211	V	0.869	1.403±0.266
	213	R	0.761	1.294±0.392
	220	R	0.773	1.306±0.382
	226	G	0.756	1.289±0.396
	228	K	0.851	1.388±0.284
	233	V	0.601	1.081±0.555
	243	S	0.779	1.312±0.377
	244	G	0.724	1.257±0.421
	246	I	0.695	1.226±0.443
	260	P	0.871	1.405±0.264
	264	N	0.838	1.377±0.297
	272	S	0.705	1.237±0.434
	277	K	0.711	1.243±0.430
	281	N	0.686	1.217±0.447
	283	Y	0.734	1.267±0.413
	291	A	0.867	1.401±0.268
	293	R	0.808	1.341±0.350
	294	L	0.777	1.310±0.378
	301	C	0.726	1.259±0.419
	303	P	0.741	1.274±0.408
	304	V	0.714	1.247±0.428
	310	I	0.872	1.405±0.262
	320	V	0.742	1.275±0.408
	326	I	0.712	1.244±0.430
	331	R	0.863	1.393±0.288	EAL
	338	H	0.844	1.382±0.291
	342	T	0.928	1.452±0.187
	355	I	0.663	1.193±0.461
	370	M	0.701	1.233±0.437
	371	T	0.927	1.451±0.189
	372	Q	0.742	1.275±0.407
	373	G	0.871	1.405±0.263
	380	V	0.739	1.272±0.409
	383	R	0.769	1.303±0.384
	393	A	0.742	1.275±0.407
	395	N	0.692	1.224±0.443
	401	I	0.759	1.292±0.393
	405	E	0.526	0.987±0.584
	450	L	0.73	1.263±0.416
	452	I	0.856	1.392±0.279
	460	T	0.864	1.399±0.271
	461	K	0.856	1.392±0.279
	464	T	0.867	1.401±0.268
	469	M	0.814	1.348±0.339
	481	S	0.738	1.271±0.410
	484	G	0.864	1.399±0.271
	496	G	0.88	1.413±0.252
	508	S	0.762	1.295±0.392
	513	G	0.558	1.026±0.575
	516	P	0.926	1.451±0.190
	529	N	0.847	1.384±0.288
	532	N	0.691	1.222±0.444
	533	N	0.861	1.396±0.274
	541	S	0.765	1.298±0.389
	554	V	0.745	1.278±0.405
	576	M	0.624	1.151±0.482
	583	G	0.866	1.401±0.269
	588	E	0.713	1.245±0.429
	592	K	0.752	1.285±0.399
	596	I	0.881	1.413±0.252
	603	I	0.973*	1.485±0.114
	604	S	0.913	1.441±0.206
